# Supplementary material for: The TRPV1 Channel Modulator Imidazo[1,2-a]Indole Derivative Exhibits Pronounced and Versatile Anti-Inflammatory Activity In Vivo
Source: Biomedicines. 2025 Dec 26;14(1):60. doi: 10.3390/biomedicines14010060 (PMC12839412; doi:10.3390/biomedicines14010060)
Supplement: Supplementary file 1 [file biomedicines-14-00060-s001.zip]

Archive with 1 entries (1 files):
- biomedicines-3992243-supplementary.pdf
